# Supplementary material for: Comparative analysis of chloroplast genomes of three medicinal Carpesium species: Genome structures and phylogenetic relationships
Source: PLoS One. 2022 Aug 5;17(8):e0272563. doi: 10.1371/journal.pone.0272563 (PMC9355210; doi:10.1371/journal.pone.0272563)
Supplement: S1 Table — (XLSX) [file pone.0272563.s001.xlsx]

## Sheet: Sheet1
Table S1. List of species GenBank accessions numbers were used in phylogenetic analysis
Code	Genus	Species	GenBank accession numbers
1	Carpesium	Carpesium cernuum	OM302256
2		Carpesium faberi	OM302257
3		Carpesium abrotanoides	OM302258
4	Inula	Inula hupehensis	MN418395.1
5		Inula japonica	MN974527.1
6	Tugarinovia	Tugarinovia mongolica	NC_057258.1
7	Pluchea	Pluchea pteropoda	MW554520.1
8		Pluchea indica	NC_038194.1
9	Blumea	Blumea balsamifera	BK013127.1
10		Blumea oxyodonta	BK013128.1
11	Anaphalis	Anaphalis sinica	NC_034648.1
12	Xanthium	Xanthium spinosum	NC_054222.1
13	Ambrosia	Ambrosia artemisiifolia	NC_035875.1
14		Ambrosia trifida	NC_036810.2
15	Parthenium	Parthenium hysterophorus	MT576959.1
16		Parthenium argentatum	NC_013553.1
17	Siegesbeckia	Siegesbeckia orientalis	NC_053700.1
18	Eclipta	Eclipta prostrata	NC_030773.1
19	Tithonia	Tithonia diversifolia	NC_053300.1
20	Helianthus	Helianthus annuus	NC_007977.1
21		Helianthus argophyllus	NC_030275.1
22		Helianthus atrorubens	MW375413.1
23		Helianthus tuberosus	MG696658.1
24	Dahlia	Dahlia pinnata	MW900254.1
25	Bidens	Bidens frondosa	NC_050965.1
26		Bidens tripartita	MW331585.1
27		Bidens pilosa	NC_046793.1
28		Bidens pilosa var. radiata	NC_047269.1
29	Galinsoga	Galinsoga parviflora	NC_046787.1
30	Tagetes	Tagetes erecta	NC_045211.1
31	Erigeron	Erigeron breviscapus	NC_043882.1
32		Erigeron multiradiatus	NC_056169.1
33	Heteroplexis	Heteroplexis sericophylla	MK942054.1
34	Eschenbachia	Eschenbachia blinii	NC_037605.1
35	Chrysanthemum	Chrysanthemum vestitum	NC_057203.1
36	Outgroups	Taraxacum mongolicum	NC_031396.1
37		Taraxacum officinale	NC_030772.1
38		Lactuca sativa	NC_007578.1
