# Supplementary material for: Comparative analysis of chloroplast genomes of three medicinal Carpesium species: Genome structures and phylogenetic relationships
Source: PLoS One. 2022 Aug 5;17(8):e0272563. doi: 10.1371/journal.pone.0272563 (PMC9355210; doi:10.1371/journal.pone.0272563)
Supplement: S2 Table — (XLSX) [file pone.0272563.s002.xlsx]

## Sheet: Table S2
Table S2. The intron containing genes of the cp genomes of three Carpesium species and their exon and intron lengths.
Species	Code	Gene	Location	Start	End	ExonI/bp	IntronI/bp	ExonⅡ/bp	IntronⅡ/bp	ExonⅢ/bp
C. abrotanoides	1	trnK-UUU	LSC	1779	4418	34	2569	36
	2	rps16	LSC	5237	6354	226	852	39
	3	rpoC1	LSC	16092	18892	430	732	1638
	4	atpF	LSC	26867	28135	143	715	410
	5	trnG-UCC	LSC	30127	30909	47	713	22
	6	ycf3	LSC	41983	43938	154	742	227	709	123
	7	trnL-UAA	LSC	46578	47103	36	440	49
	8	trnV-UAC	LSC	50187	50835	36	575	37
	9	rps12	LSC	68524	138254	113		231	536	25
	10	clpP	LSC	68799	70803	228	614	290	802	70
	11	petB	LSC	73730	75142	5	766	641
	12	petD	LSC	75330	76517	7	706	474
	13	rpl16	LSC	79992	81432	398	1034	8
	14	rpl2	IR	83117	84614	433	674	390
	15	ndhB	IR	93181	95383	755	671	776
	16	trnI-GAU	IR	100910	101762	37	781	34
	17	trnA-UGC	IR	101827	102722	37	824	34
	18	ndhA	SSC	114482	116631	551	1059	539
C. cernuum	1	trnK-UUU	LSC	1775	4387	34	2542	36
	2	rps16	LSC	5216	6332	226	851	39
	3	rpoC1	LSC	16022	18822	430	732	1638
	4	atpF	LSC	26793	28061	143	715	410
	5	trnG-UCC	LSC	30053	30835	47	713	22
	6	ycf3	LSC	41908	43863	154	742	227	709	123
	7	trnL-UAA	LSC	46508	47033	36	440	49
	8	trnV-UAC	LSC	50110	50758	36	575	37
	9	rps12	LSC	68436	138142	113		231	536	25
	10	clpP	LSC	68711	70714	228	613	290	802	70
	11	petB	LSC	73641	75018	5	731	641
	12	petD	LSC	75206	76393	7	706	474
	13	rpl16	LSC	79871	81300	398	1023	8
	14	rpl2	IR	82986	84483	433	674	390
	15	ndhB	IR	93050	95252	755	671	776
	16	trnI-GAU	IR	100777	101629	37	781	34
	17	trnA-UGC	IR	101694	102589	37	824	34
	18	ndhA	SSC	117694	119842	100517	1070	561
C. faberi	1	trnK-UUU	LSC	1782	4394	34	2542	36
	2	rps16	LSC	5222	6338	226	851	39
	3	rpoC1	LSC	16028	18828	430	732	1638
	4	atpF	LSC	26799	28067	143	715	410
	5	trnG-UCC	LSC	30060	30842	47	713	22
	6	ycf3	LSC	41910	43865	154	742	227	709	123
	7	trnL-UAA	LSC	46507	47032	36	440	49
	8	trnV-UAC	LSC	50110	50758	36	575	37
	9	rps12	LSC	68430	138114	113		231	536	25
	10	clpP	LSC	68705	70706	228	611	290	802	70
	11	petB	LSC	73633	75010	5	731	641
	12	petD	LSC	75198	76392	7	713	474
	13	rpl16	LSC	79860	81288	398	1022	8
	14	rpl2	IR	82974	84471	433	674	390
	15	ndhB	IR	93038	95240	755	671	776
	16	trnI-GAU	IR	100765	101617	37	781	34
	17	trnA-UGC	IR	101682	102577	37	824	34
	18	ndhA	SSC	117672	119820	517	1070	561
Note: *: The rpsl2 is a trns-spliced gene with the 5’end located in the LSC region and the duplicated 3’end in the IR regions.
