# Supplementary material for: Comparative analysis of chloroplast genomes of three medicinal Carpesium species: Genome structures and phylogenetic relationships
Source: PLoS One. 2022 Aug 5;17(8):e0272563. doi: 10.1371/journal.pone.0272563 (PMC9355210; doi:10.1371/journal.pone.0272563)
Supplement: S3 Table — (XLSX) [file pone.0272563.s003.xlsx]

## Sheet: Table S3
Table S3. Codon usage in chloroplast genomes of three Carpesium species.
Code	Amino acid	Codon	C. abrotanoides		C. cernuum		C. faberi
			Number	RSCU	Number	RSCU	Number	RSCU
1	Phe	UUU	964	1.29	961	1.29	962	1.29
2		UUC	526	0.71	525	0.71	525	0.71
3	Leu	UUA	854	1.85	846	1.82	844	1.82
4		UUG	578	1.25	585	1.26	586	1.26
5		CUU	607	1.31	611	1.32	612	1.32
6		CUC	186	0.4	190	0.41	190	0.41
7		CUA	373	0.81	377	0.81	376	0.81
8		CUG	176	0.38	178	0.38	178	0.38
9	Ile	AUU	1071	1.46	1074	1.46	1073	1.46
10		AUC	434	0.59	434	0.59	434	0.59
11		AUA	703	0.96	700	0.95	699	0.95
12	Met	AUG	620	1	626	1	626	1
13	Val	GUU	510	1.45	511	1.44	511	1.44
14		GUC	172	0.49	175	0.49	175	0.49
15		GUA	537	1.53	542	1.53	542	1.53
16		GUG	186	0.53	188	0.53	188	0.53
17	Pro	CCU	412	1.5	414	1.49	414	1.49
18		CCC	198	0.72	199	0.72	199	0.72
19		CCA	328	1.19	331	1.19	331	1.19
20		CCG	164	0.6	165	0.6	165	0.6
21	Thr	ACU	525	1.61	523	1.61	524	1.61
22		ACC	239	0.73	240	0.74	239	0.74
23		ACA	406	1.25	404	1.24	404	1.24
24		ACG	132	0.41	133	0.41	133	0.41
25	Ala	GCU	622	1.77	621	1.75	619	1.75
26		GCC	229	0.65	231	0.65	232	0.66
27		GCA	411	1.17	414	1.17	414	1.17
28		GCG	147	0.42	150	0.42	151	0.43
29	Tyr	UAU	803	1.62	801	1.62	801	1.62
30		UAC	188	0.38	188	0.38	188	0.38
31	His	CAU	458	1.52	467	1.51	468	1.51
32		CAC	146	0.48	150	0.49	150	0.49
33	Gln	CAA	708	1.51	714	1.51	714	1.51
34		CAG	228	0.49	230	0.49	230	0.49
35	Asn	AAU	1003	1.57	994	1.56	996	1.56
36		AAC	276	0.43	281	0.44	279	0.44
37	Lys	AAA	1027	1.47	1021	1.46	1021	1.46
38		AAG	375	0.53	377	0.54	380	0.54
39	Asp	GAU	849	1.61	851	1.59	850	1.59
40		GAC	207	0.39	219	0.41	219	0.41
41	Glu	GAA	997	1.48	993	1.48	991	1.48
42		GAG	348	0.52	352	0.52	351	0.52
43	Cys	UGU	209	1.44	210	1.44	210	1.44
44		UGC	81	0.56	82	0.56	82	0.56
45	Trp	UGG	464	1	462	1	462	1
46	Arg	CGU	351	1.33	353	1.32	354	1.32
47		CGC	100	0.38	103	0.38	102	0.38
48		CGA	343	1.3	346	1.29	345	1.29
49		CGG	125	0.47	128	0.48	128	0.48
50		AGA	491	1.85	503	1.87	503	1.88
51		AGG	179	0.68	177	0.66	177	0.66
52	Ser	UCU	589	1.77	591	1.77	591	1.77
53		UCC	309	0.93	315	0.94	314	0.94
54		UCA	412	1.24	410	1.23	411	1.23
55		UCG	170	0.51	169	0.51	169	0.51
56		AGU	401	1.2	398	1.19	397	1.19
57		AGC	120	0.36	122	0.37	122	0.37
58	Gly	GGU	576	1.31	576	1.31	576	1.3
59		GGC	195	0.44	194	0.44	194	0.44
60		GGA	689	1.57	691	1.57	693	1.57
61		GGG	300	0.68	303	0.69	303	0.69
62	Stop	UAA	50	1.76	50	1.74	50	1.74
63		UAG	20	0.71	21	0.73	21	0.73
64		UGA	15	1	15	1	15	1
