# Supplementary material for: Comparative analysis of chloroplast genomes of three medicinal Carpesium species: Genome structures and phylogenetic relationships
Source: PLoS One. 2022 Aug 5;17(8):e0272563. doi: 10.1371/journal.pone.0272563 (PMC9355210; doi:10.1371/journal.pone.0272563)
Supplement: S4 Table — (XLSX) [file pone.0272563.s004.xlsx]

## Sheet: Table S4
Table S4. SSR type and number identified in three Carpesium species.
Species	Repeats	3	4	5	6	7	8	9	10	11	12	13	14	15	16	17	18	19	20	total
C. abrotanoides	A	-	-	-	-	-	-	-	3	1	1	1	-	1	2	-	-	-	-	9
	T	-	-	-	-	-	-	-	5	1	3	2	2	-	3	-	-	-	-	16
	AT	-	-	3	-1	-	-	-	-	-	-	-	-	-	-	-	-	-	-	3
	TA	-	-	1	1	-	-	-	-	-	-	-	-	-	-	-	-	-	-	2
	ATT	-	1	-	-	-	-	-	-	-	-	-	-	-	-	-	-	-	-	1
	GAA	-	1	-	-	-	-	-	-	-	-	-	-	-	-	-	-	-	-	1
	AAAT	2	-	-	-	-	-	-	-	-	-	-	-	-	-	-	-	-	-	2
	ATTG	1	-	-	-	-	-	-	-	-	-	-	-	-	-	-	-	-	-	1
	CACC	1	-	-	-	-	-	-	-	-	-	-	-	-	-	-	-	-	-	1
	GATT	1	-	-	-	-	-	-	-	-	-	-	-	-	-	-	-	-	-	1
	GGGT	1	-	-	-	-	-	-	-	-	-	-	-	-	-	-	-	-	-	1
	TATT	2	-	-	-	-	-	-	-	-	-	-	-	-	-	-	-	-	-	2
	TTTC	1	-	-	-	-	-	-	-	-	-	-	-	-	-	-	-	-	-	1
C. cernuum	A	-	-	-	-	-	-	-	1	2	-	1	-	-	-	1	-	-	1	6
	T	-	-	-	-	-	-	-	6	-	5	1	1	-	1	1	-	-	-	15
	AT	-	-	3		-	-	-	-	-	-	-	-	-	-	-	-	-	-	3
	TA	-	-	1	1	-	-	-	-	-	-	-	-	-	-	-	-	-	-	2
	AAT	-	1	-	-	-	-	-	-	-	-	-	-	-	-	-	-	-	-	1
	TCT	-	-	-	1	-	-	-	-	-	-	-	-	-	-	-	-	-	-	1
	AAAT	2	-	-	-	-	-	-	-	-	-	-	-	-	-	-	-	-	-	2
	AATA	1	-	-	-	-	-	-	-	-	-	-	-	-	-	-	-	-	-	1
	AATC	1	-	-	-	-	-	-	-	-	-	-	-	-	-	-	-	-	-	1
	ACAA	1	-	-	-	-	-	-	-	-	-	-	-	-	-	-	-	-	-	1
	ATTG	1	-	-	-	-	-	-	-	-	-	-	-	-	-	-	-	-	-	1
	CACC	1	-	-	-	-	-	-	-	-	-	-	-	-	-	-	-	-	-	1
	GGGT	1	-	-	-	-	-	-	-	-	-	-	-	-	-	-	-	-	-	1
	TATT	2	-	-	-	-	-	-	-	-	-	-	-	-	-	-	-	-	-	2
	TTTC	1	-	-	-	-	-	-	-	-	-	-	-	-	-	-	-	-	-	1
C. faberi	A	-	-	-	-	-	-	-	1	2	-	1	-	-	1	1	-	-	-	6
	T	-	-	-	-	-	-	-	7	-	3	3	-	1	-	1	-	-	-	15
	AT	-	-	3	-	-	-	-	-	-	-	-	-	-	-	-	-	-	-	3
	TA	-	-	1	1	-	-	-	-	-	-	-	-	-	-	-	-	-	-	2
	AAT	-	1	-	-	-	-	-	-	-	-	-	-	-	-	-	-	-	-	1
	TCT	-	1	-	-	-	-	-	-	-	-	-	-	-	-	-	-	-	-	1
	AAAT	2	-	-	-	-	-	-	-	-	-	-	-	-	-	-	-	-	-	2
	AATA	1	-	-	-	-	-	-	-	-	-	-	-	-	-	-	-	-	-	1
	AATC	1	-	-	-	-	-	-	-	-	-	-	-	-	-	-	-	-	-	1
	ATTG	1	-	-	-	-	-	-	-	-	-	-	-	-	-	-	-	-	-	1
	CACC	1	-	-	-	-	-	-	-	-	-	-	-	-	-	-	-	-	-	1
	GGGT	1	-	-	-	-	-	-	-	-	-	-	-	-	-	-	-	-	-	1
	TATT	1	-	-	-	-	-	-	-	-	-	-	-	-	-	-	-	-	-	1
	TTTC	1	-	-	-	-	-	-	-	-	-	-	-	-	-	-	-	-	-	1
