# Supplementary material for: Comparative analysis of chloroplast genomes of three medicinal Carpesium species: Genome structures and phylogenetic relationships
Source: PLoS One. 2022 Aug 5;17(8):e0272563. doi: 10.1371/journal.pone.0272563 (PMC9355210; doi:10.1371/journal.pone.0272563)
Supplement: S5 Table — (XLSX) [file pone.0272563.s005.xlsx]

## Sheet: Table S5
Table S5. Repeat sequences (>= 30bp) identified in three Carpesium species.
Species	Code	Length	Repeat 1 Start	Type	Length	Repeat 2 Start	Mismatch	E-value
C. abrotanoides	1	47	123897	P	47	123897	-1	4.59e-17
	2	50	10501	P	50	10501	-2	5.61e-17
	3	48	73101	P	48	73101	-2	8.26e-16
	4	40	46232	P	40	46232	0	5.33e-15
	5	39	43142	P	39	116013	0	2.13e-14
	6	48	90249	F	48	90267	-3	3.8e-14
	7	48	90249	P	48	144133	-3	3.8e-14
	8	48	90267	P	48	144151	-3	3.8e-14
	9	48	144133	F	48	144151	-3	3.8e-14
	10	41	43140	F	41	97024	-1	1.64e-13
	11	41	43140	P	41	137383	-1	1.64e-13
	12	39	97026	P	39	116013	-1	2.5e-12
	13	39	116013	F	39	137383	-1	2.5e-12
	14	34	144147	F	34	144165	-2	1.1e-07
	15	31	3004	F	31	3031	-1	1.3e-07
	16	31	90266	F	31	90284	-1	1.3e-07
	17	31	90266	P	31	144133	-1	1.3e-07
	18	31	90284	P	31	144151	-1	1.3e-07
	19	30	75	F	30	85	-1	5.03e-07
	20	30	8538	P	30	44647	-1	5.03e-07
	21	30	90249	F	30	90285	-1	5.03e-07
	22	30	90249	P	30	144133	-1	5.03e-07
	23	30	90285	P	30	144169	-1	5.03e-07
	24	30	144133	F	30	144169	-1	5.03e-07
	25	35	43145	F	35	93980	-3	9.65e-07
	26	35	43145	P	35	140433	-3	9.65e-07
	27	35	93980	P	35	116014	-3	9.65e-07
	28	35	116014	F	35	140433	-3	9.65e-07
	29	31	397	P	31	434	-2	5.85e-06
	30	30	34951	P	30	44647	-2	2.19e-05
	31	30	35009	P	30	44585	-2	2.19e-05
	32	30	66368	F	30	98185	-2	2.19e-05
	33	30	66368	P	30	136233	-2	2.19e-05
	34	30	105936	F	30	105968	-2	2.19e-05
	35	30	105936	P	30	128450	-2	2.19e-05
	36	30	105968	P	30	128482	-2	2.19e-05
	37	30	128450	F	30	128482	-2	2.19e-05
	38	32	8536	F	32	34949	-3	4.68e-05
	39	32	38126	F	32	40350	-3	4.68e-05
	40	31	108710	F	31	108761	-3	0.00017
C. cernuum	1	50	10442	P	50	10442	-2	5.6e-17
	2	48	73012	P	48	73012	-2	8.25e-16
	3	40	46157	P	40	46157	0	5.32e-15
	4	39	43067	F	39	118272	0	2.13e-14
	5	48	90118	F	48	90136	-3	3.79e-14
	6	48	90118	P	48	144021	-3	3.79e-14
	7	48	90136	P	48	144039	-3	3.79e-14
	8	48	144021	F	48	144039	-3	3.79e-14
	9	41	43065	F	41	96893	-1	1.64e-13
	10	41	43065	P	41	137271	-1	1.64e-13
	11	39	96895	F	39	118272	-1	2.49e-12
	12	39	118272	P	39	137271	-1	2.49e-12
	13	34	144035	F	34	144053	-2	1.1e-07
	14	31	90135	F	31	90153	-1	1.3e-07
	15	31	90135	P	31	144021	-1	1.3e-07
	16	31	90153	P	31	144039	-1	1.3e-07
	17	30	75	F	30	85	-1	5.02e-07
	18	30	8490	P	30	44572	-1	5.02e-07
	19	30	90118	F	30	90154	-1	5.02e-07
	20	30	90118	P	30	144021	-1	5.02e-07
	21	30	90154	P	30	144057	-1	5.02e-07
	22	30	144021	F	30	144057	-1	5.02e-07
	23	35	43070	F	35	93849	-3	9.63e-07
	24	35	43070	P	35	140321	-3	9.63e-07
	25	35	93849	F	35	118275	-3	9.63e-07
	26	35	118275	P	35	140321	-3	9.63e-07
	27	31	387	P	31	424	-2	5.84e-06
	28	30	34869	P	30	44572	-2	2.19e-05
	29	30	34927	P	30	44510	-2	2.19e-05
	30	30	66280	F	30	98054	-2	2.19e-05
	31	30	66280	P	30	136121	-2	2.19e-05
	32	30	105803	F	30	105835	-2	2.19e-05
	33	30	105803	P	30	128340	-2	2.19e-05
	34	30	105835	P	30	128372	-2	2.19e-05
	35	30	128340	F	30	128372	-2	2.19e-05
	36	32	8488	F	32	34867	-3	4.67e-05
	37	32	38046	F	32	40270	-3	4.67e-05
	38	31	125539	F	31	125590	-3	0.000169
	39	30	110336	P	30	110381	-3	0.000612
	40	30	115154	P	30	115187	-3	0.000612
C. faberi	1	50	10448	P	50	10448	-2	5.6e-17
	2	42	46159	P	42	46159	0	3.33e-16
	3	48	73004	P	48	73004	-2	8.24e-16
	4	39	43069	F	39	118250	0	2.13e-14
	5	48	90106	F	48	90124	-3	3.79e-14
	6	48	90106	P	48	143993	-3	3.79e-14
	7	48	90124	P	48	144011	-3	3.79e-14
	8	48	143993	F	48	144011	-3	3.79e-14
	9	41	43067	F	41	96881	-1	1.64e-13
	10	41	43067	P	41	137243	-1	1.64e-13
	11	39	96883	F	39	118250	-1	2.49e-12
	12	39	118250	P	39	137243	-1	2.49e-12
	13	34	144007	F	34	144025	-2	1.1e-07
	14	31	90123	F	31	90141	-1	1.3e-07
	15	31	90123	P	31	143993	-1	1.3e-07
	16	31	90141	P	31	144011	-1	1.3e-07
	17	30	75	F	30	85	-1	5.02e-07
	18	30	8496	P	30	44574	-1	5.02e-07
	19	30	90106	F	30	90142	-1	5.02e-07
	20	30	90106	P	30	143993	-1	5.02e-07
	21	30	90142	P	30	144029	-1	5.02e-07
	22	30	143993	F	30	144029	-1	5.02e-07
	23	35	43072	F	35	93837	-3	9.63e-07
	24	35	43072	P	35	140293	-3	9.63e-07
	25	35	93837	F	35	118253	-3	9.63e-07
	26	35	118253	P	35	140293	-3	9.63e-07
	27	31	394	P	31	431	-2	5.84e-06
	28	31	125517	F	31	125568	-2	5.84e-06
	29	30	34871	P	30	44574	-2	2.18e-05
	30	30	34929	P	30	44512	-2	2.18e-05
	31	30	66274	F	30	98042	-2	2.18e-05
	32	30	66274	P	30	136093	-2	2.18e-05
	33	30	105791	F	30	105823	-2	2.18e-05
	34	30	105791	P	30	128312	-2	2.18e-05
	35	30	105823	P	30	128344	-2	2.18e-05
	36	30	128312	F	30	128344	-2	2.18e-05
	37	32	8494	F	32	34869	-3	4.67e-05
	38	32	38048	F	32	40272	-3	4.67e-05
	39	30	110324	P	30	110369	-3	0.000612
